# Supplementary material for: The role of fruitless in specifying courtship behaviors across divergent Drosophila species
Source: Sci Adv. 2024 Mar 13;10(11):eadk1273. doi: 10.1126/sciadv.adk1273 (PMC10936877; doi:10.1126/sciadv.adk1273)
Supplement: Supplementary file 2 — Movies S1 to S5 [file sciadv.adk1273_movies_s1_to_s5.zip]

Archive with 5 entries (5 files):
- adk1273_Movie S1.mp4
- adk1273_Movie S2.mp4
- adk1273_Movie S3.mp4
- adk1273_Movie S4.mp4
- adk1273_Movie S5.mp4
